# Supplementary material for: A British Society of Gastrointestinal and Abdominal Radiology multi-centre audit of imaging investigations in inflammatory bowel disease
Source: Br J Radiol. 2025 Mar 10;98(1169):734–43. doi: 10.1093/bjr/tqaf050 (PMC12012338; doi:10.1093/bjr/tqaf050)
Supplement: tqaf050_Supplementary_Data [file tqaf050_supplementary_data.zip]

Archive with 3 entries (2 files):
- tqaf050_Supplementary_Data/
- tqaf050_Supplementary_Data/Supplementary Material tracked.docx
- tqaf050_Supplementary_Data/Supplementary Material_revision.pdf
